# Supplementary material for: RNAi-based screens uncover a potential new role for the orphan neuropeptide receptor Moody in Drosophila female germline stem cell maintenance
Source: PLoS One. 2020 Dec 11;15(12):e0243756. doi: 10.1371/journal.pone.0243756 (PMC7732368; doi:10.1371/journal.pone.0243756)
Supplement: S1 File — (XLSX) [file pone.0243756.s011.xlsx]

## Sheet: Neuropeptides
Initial Screen nSyb>Hairpin RNA	Day 5		Day 10		Day 15			Follow-Up nSyb>Hairpin RNA	Day 5			Day 10			Day 15
	Average # Eggs	s.e.m.	Average # Eggs	s.e.m.	Average # Eggs	s.e.m.			Average # Eggs	s.e.m.	p-value	Average # Eggs	s.e.m.	p-value	Average # Eggs	s.e.m.	p-value
GFPdsRNA.143	73.8	10.8	63.125	1.125	37.225	4.975		GFPdsRNA.143	95.76	4.33239		83.12	3.6571		65.44	4.68291
AkhHMS00477	52.8833	9.92876	52.1167	6.31772	57.85	3.54342		AkhHMS00477	103.63	4.22764	0.229766	91.82	5.30513	0.213906	87.34	6.83488	0.0295636
amnJF01814	84.0833	0.0833333	96.4	6.95414	64.2	5.02129		Dh31HMS02354	22.6389	7.45299	9.22561e-05	12.0278	5.42378	2.84978e-05	5.02778	3.91942	0.000119828
BursJF02260	95.2667	9.65839	76.4	1.96977	61.8667	4.73896		EhJF02143	36.96	5.41937	2.87695e-05	45.45	12.9295	0.0411632	34.4333	12.8889	0.0536322
CCAPJF03248	79.3333		85.6667		77			PbursHMC04211	41.7083	7.17421	0.00102733	53.8333	1.42156	0.00111848	Dead
CCHa2HMC04565	61.1667	7.09656	65.2222	11.9589	43.5278	15.0596
Dh31HMS02354	45.3333	5.8246	44	9.15504	23.8889	4.62014		GFPdsRNA.143	87.43	4.80863		78.26	2.74146		68.72	1.78953
MsJF02144	71.8167	5.39833	68.9333	3.91847	58.8833	4.20974		FMRFaHMJ22167	71.76	4.38778	0.0426946	77.79	4.35925	0.929523	61.82	4.42769	0.186508
EhJF02143	22.6667	4.40118	26.3333	4.40959	24	7.50555
Nplp1JF01911	82.9333	11.1429	94.2	8.68639	70.2	6.59191
Nplp4JF03221	65.5556	10.3883	62.4667	2.79603	51.6444	4.23501
PbursHMC04211	46		44		34
PtthJF01349	65.3333	6.97814	52.3611	9.94875	35.4722	9.28713
GFPdsRNA.143	87.25	6.82978	67.6167	9.65748	46.2667	13.7726
AstCCHMJ21833	67.3333	6.71183	62	14.2442	44.5	10.0322
CapaJF02981	DEAD		DEAD		DEAD
CCHa1HMC04879	46.0667	10.2829	51.1333	5.22345	37.5333	2.29298
CNMaKK110796	89.8833	1.11293	65.8	9.20656	50.85	12.0974
CrzJF02023	71.3333	8.2303	70.8	8.0075	49.2833	5.99029
Dh44JF01822	71.8	3.81576	60.9333	6.3847	58.6	1.63707
ETHGD5964	67.6	3.33067	50.4	3.18957	34.7333	5.20555
FMRFaHMJ22167	57.4	3.25167	50.3333	2.38421	48.4667	7.87006
HugJF03122	72.0667	4.98709	49.7167	1.14613	53.6	9.47615
MipHMS02244	79.75		83		62.5
Nplp3JF03188	90.9333	1.67465	71.1667	5.44926	69.1833	7.90002
SPJF02022	79.6667	3.65574	58.5167	4.66479	55.0167	8.61106
GFPdsRNA.143	86.8611	20.4272	56.7667	13.117	69.2056	10.7361
AstAJF01905	75.9167	2.70929	85.9	5.05404	85.2278	1.27876
AstCJF01907	69.5278	8.91087	69.2222	3.94239	68.5833	2.39936
DskJF01908	106	14	83.4167	20.9167	75.375	9.375
ITPJF01817	81.0833	2.07331	103.444	11.8358	98.9722	3.20457
LkJF01816	77.9667	9.38444	68.5667	9.54399	70	8.40139
NPFJF02555	75.95	10.4177	76.6333	5.56786	73.0667	8.04831
Nplp2HMJ21350	73.4389	12.7623	71.1056	7.64853	71.2667	6.47594
PdfJF01820	70.6667	8.83386	61.6667	20.9947	76.5	2.5
ProcJF03249	55.6167	9.66464	67.85	2.05081	85.7	7.12642
SIFaJF03364	58.45	11.3575	57.1667	15.3593	75.8	11.2594
sNPFJF01906	88	14.6969	112.583	14.9167	95.5833	10.9167
TkJF01818	53.25	2.32289	57.1667	8.4611	55.5833	4.08333

## Sheet: Somatic Neuropeptide Receptors
Initial Screen tubPts>Hairpin RNA	Day 5		Day 10		Day 15			Follow-Up tubPts>Hairpin RNA	Day 5			Day 10			Day 15
	Average # Eggs	s.e.m.	Average # Eggs	s.e.m.	Average # Eggs	s.e.m.			Average # Eggs	s.e.m.	p-value	Average # Eggs	s.e.m.	p-value	Average # Eggs	s.e.m.	p-value
LuciferaseJF01355	55	3.31602	47.69	5.25962	25.15	6.32819		LuciferaseJF01355	90.76	10.4211		63.7333	9.97972		51.6583	11.4005
GFPdsRNA.142	21.8889	2.95073	8.72222	4.52394	7.77778	4.11561		Dh31-RJF01945	62.8	8.11123	0.0671105	59.075	3.13299	0.671685	50.9767	3.035	0.957131
GFPdsRNA.143	15.0667	4.71216	0.25	0.25	Dead			Dh31-RGD3782	59.08	13.1749	0.0788042	41.88	4.08571	0.108065	20.32	2.65387	0.0679393
mCherryVALIUM20	50.8	5.51362	22.64	4.33793	28.26	4.04643		Dh31-RKK108756	48.56	5.09015	0.00660212	42.08	4.56973	0.0710293	45.53	1.34978	0.629551
InRJF01482	0.383333	0.0726483	0.15	0.0763763	0	0
InRHMS03166	2		1		0			LuciferaseJF01355	70.12	4.69451		66.64	5.34019		62.95	3.49221
AstC-R1JF02656	28.45	3.83438	29.2833	19.1315	12.4333	4.30362		moodyHMC06237	50.78	8.81478	0.0888208	65.2267	5.5	0.858316	58.1067	7.73464	0.590471
AstC-R1HMJ23767	43.5	9	26	14.5	25.875	14.375		moodyGD709	42.8	9.14658	0.0289247	42.04	7.08531	0.0241976	30.48	2.46138	6.3059e-05
CCHa1-RJF02748	35.7	6.68926	44.25	14.3879	23.55	3.72637		moodyKK100674	50.6	3.6205	0.0109793	43.6	2.555	0.00459665	18.24	1.07592	1.84875e-06
CCHa1-RHMJ21029	17.9	6.9	8.9	2.5	1.25	1.25
CG10738HM05067	55		39.75		9.5			LuciferaseJF01355	67.13	5.13604		63.88	3.79241		51.42	9.18925
CG10738HMS01814	37.375	17.625	31.625	6.375	13.5	5.5		InRJF01482	2.08	0.926499	0.000163684	0.45	0.3	6.94852e-05	0.766667	0.426061	0.00524
CG10738HMC04175	42.5		49.25		14.25			AstC-R1HMJ23767	55.26	4.24986	0.11285	51.59	3.61706	0.047041	46.42	6.28849	0.665321
CG10738HMJ22754	47.9167	8.58333	43.75	4.75	31	2		AstC-R1JF02656	54.88	7.98764	0.2331	60.72	2.75797	0.519376	50.98	4.83616	0.96724
Dh31-RJF01945	14.6875	1.70592	34.7625	7.98841	28.0833	5.46771		AstC-R1KK106759	21.8056	8.21215	0.00464342	10.4444	1.72173	5.59185e-05	18	0.844097	0.0214918
rkJF02678	58.125	6.32991	56.125	6.04885	24	8.7969		AstC-R1GD659	24.8	5.80483	0.000600554	18.2	2.55734	8.57318e-06	22.76	4.22346	0.0220185
TkR86CJF02160	12.425	5.81899	19.0375	3.36906	18.3875	1.95047		AstC-R2JF01960	53.52	7.51601	0.173258	52.88	4.26361	0.0900361	46.68	3.47713	0.642419
								AstC-R2GL01063	48.28	7.62538	0.0744732	56.56	3.11795	0.174309	62.56	3.69291	0.293266
LuciferaseJF01355	43.53	3.15688	19.67	7.3626	20.43	4.30986		AstC-R2KK102954	21.32	6.11935	0.000436905	33.64	4.63871	0.000992929	26.24	3.38195	0.0330488
AkhRJF03256	35.32	5.02657	14.32	5.37647	18.36	2.94985		AstC-R2GD17055	45.72	7.20239	0.0418319	31.84	2.77301	0.000135071	20.51	2.40875	0.0259428
AkhRHMC03228	30.8	2.94618	21.5333	4.21795	19.8667	4.18303		CCHa1-RJF02748	60.29	4.88795	0.362942	42.51	6.2387	0.019085	40.9	8.64494	0.428572
AstC-R2JF01960	34.64	4.08529	14.6	2.90517	10.58	1.25952		CCHa1-RHMJ21029	60.44	4.42737	0.352736	35.69	2.69538	0.000302926	15.0833	3.70454	0.00633272
AstC-R2GL01063	29.32	4.49382	16.83	2.08252	7.23	3.48381		CCHa1-RKK112051	79.8	3.28268	0.0712714	71.16	2.26574	0.137982	53.84	7.86827	0.846441
CrzRJF02042	40.8	4.10366	19.2	4.92747	10.4667	0.5696		CCHa1-RGD616	44.72	5.81845	0.0202765	17.6	3.38999	1.71082e-05	4.59	1.65531	0.00627341
CrzRGL00706	38.1	12.1	23.775	0.025	26.85	4.35		TkR86CJF02160	37.76	11.5054	0.048086	32.65	6.29377	0.00279875	35.52	5.25075	0.171415
Dh44-R1JF03208	66.9444	7.55785	36.3056	15.2383	32.0833	7.80536		TkR86CKK103061	37.76	3.7317	0.00169636	18.18	3.26625	1.66651e-05	11.81	2.35459	0.0107783
ETHRJF03211	56.26	3.30206	35.31	2.23989	28.48	3.59143		TkR86CGD681	47.24	7.23033	0.0551941	39.36	6.2246	0.00987272	29.88	5.82292	0.0830495
FMRFaRJF01879	50.12	6.86807	28.05	5.6561	21.4267	1.86602		Lgr3JF03217	74.86	8.31202	0.451682	52.91	5.72155	0.148682	31.67	3.55667	0.0799747
Lgr1JF02659	39.13	7.31826	27.08	6.47207	18.0433	4.08445		Lgr3HMC04196	72.44	3.84676	0.431941	73.48	4.45942	0.139653	55.16	6.73451	0.751129
Lgr1HMC03205	31.9167	3.79784	32.7222	3.49614	25.6389	4.99081		Lgr3GL01056	45.56	7.16475	0.0401343	45.22	4.96774	0.0174489	30.49	3.74007	0.0679134
PdfrHMS01815	36.58	5.51873	28.83	6.87895	15.12	5.63368
PdfrHMJ02073	33.55	4.17388	20.025	4.93696	19.975	2.0064		LuciferaseJF01355	76.92	2.50248		72	2.12885		62.27	4.89095
sNPF-RJF02657	29.23	5.98414	21.15	6.26223	13.13	5.55283		InRJF01482	0.88	0.149666	1.51534e-09	0.38	0.230543	6.96974e-10	1.30333	0.263965	1.62154e-06
torHMS00021	71		22		16.3333			ETHRJF03211	78.16	5.91047	0.851622	50.64	9.14995	0.0525851	34.48	4.47422	0.00302798
torGL00222	24	1.3994	19.0625	4.44922	24.1875	5.12182		ETHRKK108855	54	0.790569	0.00292691	27.25	3.79473	0.000232393	13.875	6.87795	0.00472645
torGLV21002	38.7	10.2929	29.2333	2.57574	18.2667	1.04137		ETHRGD697	0	0	1.36359e-09	0	0	6.38e-10	0.106667	0.0686375	1.38298e-06
torHMJ22419	43.5		11.25		15.5			PK2-R2JF03209	60.89	2.16127	0.00127525	57.69	5.77859	0.0486369	36.91	3.07524	0.00231907
								PK2-R2GL01060	73.52	7.08565	0.662959	87.12	3.49377	0.00608025	69.08	5.32639	0.373891
LuciferaseJF01355	48.52	7.27258	28.77	7.63252	10.62	5.38836		PK2-R2KK106245	35.24	6.51687	0.000334169	47.08	4.42475	0.000958914	18.76	4.61796	0.000194493
InRJF01482	0.166667	0.0833333	0	0	0	0		TrissinRGL01058	67.04	5.79841	0.156345	75.4	3.59388	0.439218	53.64	3.80389	0.201159
AstA-R1JF02578	51.9792	8.98922	30.7125	9.92342	5.4	3.16965		TrissinRHMC05103	56.32	9.13972	0.0614452	41.99	7.98962	0.00668997	26.45	7.92158	0.00489452
AstA-R2JF01955	54.4167	13.4678	18.9167	6.58966	15.6056	1.44339		TrissinRKK107157	0.25	0.193649	1.43285e-09	0.1	0.1	6.50765e-10	Dead
CapaRJF02577	59.75	1.25	21.75	3.25	16.5833	4.91667		TrissinRGD927v7886	50.04	11.2111	0.0474135	40.32	5.03849	0.000408955	22.6	3.65513	0.00018869
CCAP-RJF01338	38.48	4.19695	19.8	3.26803	11.96	1.70106		TrissinRGD928v42758	25.2	4.89203	1.33164e-05	0.4	0.203101	6.91345e-10	Dead
CCKLR-17D1JF02644	26.06	5.25639	12.4267	7.18656	16.64	5.40487		CG13995JF02275	38.08	6.08427	0.0003602	36.72	4.14758	6.50002e-05	37.8	5.41738	0.0100399
CCKLR-17D1HMJ22664	46.44	11.5548	25	7.39108	16.95	1.50183		CG13995KK112491	46.4	3.95221	0.000183345	46.88	4.17545	0.000677919	15.36	3.08765	3.95653e-05
LkrJF01956	26.5111	9.36157	9.82222	2.83009	13.3292	3.71444		hecJF03302	56.44	3.57849	0.00156143	66.4	1.51921	0.0646541	42.24	6.04629	0.0328402
MsR1JF02680	36.92	7.18153	19.68	3.02695	17.14	3.70292		hecGD724	51.525	7.00927	0.0112717	38.7625	4.25971	0.000235062	23.075	3.88216	0.000647381
MsR2JF01850	42.2	6.09656	25.6	7.9945	21.76	4.27944
NPFRJF01959	47.04	8.55486	36.96	5.29581	23.8	3.85383		LuciferaseJF01355	89.2	4.52239		80.16	6.48241		64.56	8.42743
PK1-RJF02690	15.25	0.433013	21.2833	0.404489	5.51111	2.3933		InRJF01482	2.56	0.980612	6.83822e-08	0.18	0.0463681	1.73472e-06	0.75	0.580948	6.58476e-05
PK2-R1JF03303	43.8	7.69285	16.96	2.41777	7.05667	1.78989		CCKLR-17D3JF02968	54.92	6.74673	0.00291375	49.04	3.84052	0.00329736	39.16	5.07046	0.0324867
PK2-R2JF03209	46.04	5.62402	26.84	10.1828	8.86	3.07857		CCKLR-17D3KK110484	42.1833	2.07368	0.000308822	36.3333	4.28703	0.00371838	24.3667	4.50607	0.0154988
PK2-R2GL01060	70.96	6.33953	44.44	7.08926	18.12	3.11423		CCKLR-17D3GD731	0.36	0.222711	4.7352e-08	0.8	0.561249	1.89381e-06	0	0	5.95739e-05
Proc-RJF03350	49.84	4.59016	31.52	2.28263	16.2	1.22147		CCKLR-17D3GD3431	47.52	8.56565	0.00260506	41.2	3.25023	0.000667511	30.28	4.03019	0.00631278
SIFaRJF01849	DEAD		DEAD		DEAD			CG33639JF03029	81.96	2.90338	0.214832	64.52	7.42929	0.151347	40.0267	5.25034	0.0386596
SIFaRHMS00299	47.08	3.79768	18.72	1.5995	18.64	6.43652		CG33639GL01059	66.28	7.15894	0.0267927	75.92	2.93367	0.567717	74.44	1.84543	0.285218
SIFaRHMS02785	53.7	4.45459	16.5667	8.96109	9.83333	5.27244		CG33639KK110055	33.6	4.99159	3.48254e-05	40.8	1.6565	0.00036884	22.6	3.46237	0.00174301
TkR99DJF02663	45.92	4.55746	18.96	4.59974	9.38	3.56373		CG33639GD15023	31.15	6.21124	6.57439e-05	3.88	1.08922	2.76643e-06	0.116667	0.0726483	6.03635e-05
TkR99DHMC03749	59.8611	9.9961	33.3889	4.56469	15.1667	9.11755		Tre1JF02751	53.2	6.78439	0.0022406	41.96	5.83966	0.00235417	27.08	5.45183	0.00575353
								Tre1HMS00433	65.56	5.98779	0.0135894	77.6	3.46699	0.736648	56.6	7.40961	0.498258
LuciferaseJF01355	55.12	3.27206	32.59	3.52209	7.41333	5.22572		Tre1GL01014	70.8	2.13512	0.00622625	64.65	3.75882	0.0722477	45.67	5.57305	0.0984598
InRJF01482	0.216667	0.0166667	0	0	0	0		Tre1HMS00599	62.96	5.08622	0.00484019	65.15	5.79193	0.122498	35.73	4.17527	0.0154558
CG12290HM05266	51.68	5.52869	25.16	5.32894	6.05	3.35388		Tre1GD715v7219	40.56	5.50469	0.00013402	32.25	3.94696	0.000229628	17.52	7.76091	0.0034097
CG12290HMJ02086	55.7	4.28486	43.49	5.94181	22.29	2.84905		Lgr4JF03070	78.28	6.22402	0.193558	61.68	5.3638	0.0593267	43.12	4.70897	0.0571032
CG13229JF03355	48.16	6.37915	25.88	3.50063	9.67	2.74789		Lgr4KK112141	37.92	3.66802	2.17344e-05	44.07	3.63262	0.00126095	24.19	1.18136	0.00145658
CG13575JF01845	38.4	6.94838	25.2	4.70191	9.93	2.87696		Lgr4KK106305	49.48	4.63621	0.000279201	62.32	6.17174	0.0813716	58.68	6.70361	0.599931
CG13995JF02275	28.39	6.61771	11.14	1.55486	4.61	1.71292		Lgr4GD725	0	0	4.54373e-08	0.04	0.04	1.71161e-06	0.08	0.08	6.01225e-05
CG30340JF03067	44.75	5.29986	24.04	6.16343	10.5967	5.62008
CG33639JF03029	35.32	8.21282	22.28	5.24198	17.36	3.45913		LuciferaseJF01355*	37.41	5.23504		22	0.876784		13.0733	5.17518
CG33639GL01059	38.84	2.38277	25.48	3.44593	12.25	1.29016		CCKLR-17D1JF02644	27.125	9.1643	0.33799	16.9375	7.05438	0.446351	16.9583	5.88474	0.63454
CG4313HMS00755	48	10.9173	46.4375	5.55219	10.0625	1.84666		CCKLR-17D1HMJ22664	39.88	6.76952	0.7802	23.92	6.96839	0.79149	18.67	4.72519	0.447564
								CCKLR-17D1KK108482	8.71667	6.39116	0.0141928	2.6	1.6	2.30838e-05	3.15	1.49081	0.205268
								CCKLR-17D1GD730v7231	30.96	5.86154	0.435577	11.24	4.70634	0.0547714	10.32	2.70007	0.649747
								PK1-RJF02690	18.32	6.57255	0.0527329	18.13	6.72112	0.583705	10.31	3.02301	0.65703
								PK1-RKK106944	17.92	2.99707	0.0120395	12.64	2.16832	0.00393921	5.68	1.99058	0.219124
								* Results from this group are inconclusive due to abnormally low egg production even in controls and therefore not included in Fig 1D.

## Sheet: Germline Neuropeptide Receptors
MTD>Hairpin RNA	Day 5			Day 10			Day 15
	Average # Eggs	s.e.m.	p-value	Average # Eggs	s.e.m.	p-value	Average # Eggs	s.e.m.	p-value
LuciferaseJF01355	53.72	2.95066		21.76	2.54197		5.93	2.13516
mCherryVALIUM20	28.125	0.875		15.5	6.5		8.625	6.375
GFPdsRNA.142	59.54	4.81929		24.1	3.25849		4.92	2.31563
GFPdsRNA.143	40.3433	11.2879		17.43	4.09511		3.35	2.08357
EGFPVALIUM20	32.42	3.57888		10.18	5.24751		5.82	1.3875
GFPdsRNA.142	107.28	2.21865		79.04	5.10427		50.88	6.72833
InRHMS03166	79.72	5.53809	0.00171124	58.32	2.56562	0.00671465	35.53	4.51734	0.0948259
InRGL00139	1.89667	0.575625	3.13354e-07	0.42	0.142829	0.000102752	0.4	0.104881	0.00168617
AkhRHMC03228	103.16	2.7272	0.274956	80.84	4.91748	0.80593	61.48	5.57552	0.259707
AstC-R1HMJ23767	105.84	5.31504	0.808872	76.92	9.04911	0.843407	54.8	8.20244	0.721345
CCHa1-RHMJ21029	91.52	7.31317	0.0731091	74.4	6.9357	0.604679	54.44	5.86563	0.700453
CCKLR-17D1HMJ22664	75.96	4.38789	0.000215971	57.88	4.08049	0.0119127	44.4	6.11425	0.496256
ETHRHMC03400	54.16	1.86483	8.08101e-08	37.49	5.18393	0.000448511	20.91	2.80733	0.00338678
Lgr3GL01056	85.08	10.8833	0.080677	63.56	9.38347	0.185327	51.8367	5.2932	0.913776
Lgr3HMC04196	83.34	8.30419	0.0237338	61.18	7.88533	0.0937687	49.37	6.31774	0.8741
PdfrHMS01815	85.8	5.51761	0.00686247	71.03	7.38562	0.398327	54.07	5.9736	0.732095
PdfrHMJ02073	59.84	11.3908	0.00349547	43.6	5.04896	0.00114042	24.08	2.38042	0.00558351
PK2-R2GL01060	97.52	5.12586	0.1187	88.32	4.94393	0.227875	62.93	4.70329	0.180326
SIFaRHMS00299	90.36	4.97369	0.0145154	79.28	10.2636	0.983808	44.91	8.11505	0.586701
SIFaRHMS02785	100.08	0.906863	0.0169688	70.88	5.05355	0.288819	58.44	7.31229	0.468601
torHMS00021	91.13	5.89953	0.0335265	64.67	6.89412	0.132423	52.84	7.09361	0.846115
torGL00222	80.98	8.97755	0.0216792	58.5467	6.8434	0.043147	34.3867	3.83912	0.0658836
torGLV21002	112.63	4.78685	0.340255	75.69	9.54102	0.764779	49.63	7.96567	0.907533
torHMJ22419	59.96	12.2254	0.00517434	51.61	10.48	0.0464549	36.71	6.35941	0.164412
GFPdsRNA.142	99.4	6.31601		63.82	6.5593		33.38	5.43106
InRGL00139	0.09	0.0556776	9.54863e-05	0.08	0.0489898	0.000627605	0	0	0.00027516
CG10738HMS01814	74	2.60231	0.00588587	60.84	4.16192	0.71126	45.44	6.1039	0.178165
CG10738HMC04175	77.42	6.70644	0.0441364	52.76	6.06379	0.250764	30.7467	2.68133	0.675221
CG10738HMS04519	74.8833	3.40928	0.0346489	58.1333	1.82775	0.547062	42.2333	4.18242	0.324218
CG10738HMJ22754	75.44	7.95548	0.0460465	48.16	7.65177	0.158833	31.2267	3.60639	0.749659
CG12290HMJ02086	96.28	3.7302	0.681798	74.2	7.48465	0.327441	53.91	6.84632	0.0467349
CG33639GL01059	89.67	4.76329	0.253652	61.43	5.05197	0.780171	35.53	5.92857	0.79592
CG4313HMS00755	80.56	1.93948	0.0214301	61.41	2.02462	0.734599	38.64	9.01896	0.630791
CNMaRHMJ21906	76.28	9.39566	0.0754183	53.8333	8.5739	0.38197	46.93	6.86294	0.160157
Tre1HMS00599	102.44	8.63352	0.783484	77.22	4.4565	0.129539	51.1	4.52449	0.0365525
Tre1HMS00433	77.94	8.67477	0.0805278	62.38	3.653	0.85268	41.86	3.02351	0.209634
Tre1GL01014	77.65	3.23998	0.0154882	58.24	3.49365	0.474254	38.68	3.55393	0.437809
TrissinRHMC05103	100.65	1.48678	0.852038	70.4	4.68316	0.437892	45.87	3.63069	0.0922645
GFPdsRNA.142	92.05	12.629		58.7267	9.81017		39.03	5.89321
InRGL00139	0.08	0.08	8.53349e-05	0.09	0.0556776	6.22489e-09	0	0	0.0001654
Lgr1HMC03205	70.48	7.79528	0.184186	47.54	7.43516	0.604409	28.86	1.99038	0.140692
moodyGL01050	94.05	5.18184	0.887142	62.77	4.87364	0.20408	46.0067	3.25673	0.330431
TkR99DHMC03749	78.36	5.4996	0.349394	58.17	6.25507	0.404673	33.1	5.1184	0.469222
TrissinRGL01058	84.56	6.35371	0.610629	53.28	8.58012	0.801417	31.4	4.8212	0.345641
